# Supplementary material for: Thymosin Beta 15 Alters the Spatial Development of Thymic Epithelial Cells
Source: Cells. 2022 Nov 19;11(22):3679. doi: 10.3390/cells11223679 (PMC9688846; doi:10.3390/cells11223679)
Supplement: Supplementary file 1 [file cells-11-03679-s001.zip]

Archive with 1 entries (1 files):
- cells-2008225-supplementary.pdf
